# Supplementary material for: Correction: Numb Promotes Cell Proliferation and Correlates with Poor Prognosis in Hepatocellular Carcinoma
Source: PLoS One. 2022 Mar 23;17(3):e0265938. doi: 10.1371/journal.pone.0265938 (PMC8942234; doi:10.1371/journal.pone.0265938)
Supplement: S1 File — (ZIP) [file pone.0265938.s001.zip]

Archive with 10 entries (10 files):
- patient 1/1.N.jpg
- patient 1/1.T.jpg
- patient 2/2.N.jpg
- patient 2/2.T.jpg
- patient 3/3.N.jpg
- patient 3/3.T.jpg
- patient 4/4.N.jpg
- patient 4/4.T.jpg
- patient 5/5.N.jpg
- patient 5/5.T.jpg
