# Supplementary material for: Correction: Numb Promotes Cell Proliferation and Correlates with Poor Prognosis in Hepatocellular Carcinoma
Source: PLoS One. 2022 Mar 23;17(3):e0265938. doi: 10.1371/journal.pone.0265938 (PMC8942234; doi:10.1371/journal.pone.0265938)
Supplement: S2 File — (ZIP) [file pone.0265938.s002.zip]

Archive with 11 entries (11 files):
- 4 D Numb.tif
- 4 D vector.tif
- data.xls
- Numb 1.jpg
- Numb 2.jpg
- Numb 3.jpg
- vector 1.jpg
- Vector 2.jpg
- vector 3.jpg
- WB.jpg
- WB.ppt
