# Supplementary material for: Correction: Numb Promotes Cell Proliferation and Correlates with Poor Prognosis in Hepatocellular Carcinoma
Source: PLoS One. 2022 Mar 23;17(3):e0265938. doi: 10.1371/journal.pone.0265938 (PMC8942234; doi:10.1371/journal.pone.0265938)
Supplement: S2 File — (ZIP) [file pone.0265938.s002.zip › data.xls]

## Sheet: Sheet1
24.4	33.3
21.7	30.9
23.5	40.6
23.2	34.9333
vector	Numb
3.18992	5.23089
1.1225	5.23089
