# Supplementary material for: Correction: Numb Promotes Cell Proliferation and Correlates with Poor Prognosis in Hepatocellular Carcinoma
Source: PLoS One. 2022 Mar 23;17(3):e0265938. doi: 10.1371/journal.pone.0265938 (PMC8942234; doi:10.1371/journal.pone.0265938)
Supplement: S3 File — (ZIP) [file pone.0265938.s003.zip]

Archive with 12 entries (12 files):
- 6 D NumbsiRNA.tif
- 6 D Scramble siRNA .tif
- data.xls
- Numb and GAPDH.jpg
- NumbsiRNA 1.jpg
- NumbsiRNA 2.jpg
- NumbsiRNA 3.jpg
- P21.jpg
- Scramble siRNA 1.jpg
- Scramble siRNA 2.jpg
- Scramble siRNA 3.jpg
- WB.ppt
