# Supplementary material for: Correction: Numb Promotes Cell Proliferation and Correlates with Poor Prognosis in Hepatocellular Carcinoma
Source: PLoS One. 2022 Mar 23;17(3):e0265938. doi: 10.1371/journal.pone.0265938 (PMC8942234; doi:10.1371/journal.pone.0265938)
Supplement: S3 File — (ZIP) [file pone.0265938.s003.zip › data.xls]

## Sheet: Sheet1
25.3	17.4
36.3	20.4
22.7	17.2
28.1	18.3333
NC siRNA	Numb siRNA
5.89463	5.23089
5.89463	5.23089
