# Supplementary material for: Correction: Numb Promotes Cell Proliferation and Correlates with Poor Prognosis in Hepatocellular Carcinoma
Source: PLoS One. 2022 Mar 23;17(3):e0265938. doi: 10.1371/journal.pone.0265938 (PMC8942234; doi:10.1371/journal.pone.0265938)
Supplement: S4 File — (ZIP) [file pone.0265938.s004.zip]

Archive with 13 entries (13 files):
- 07 D Numb siRNA.tif
- 07 D Scramble siRNA.tif
- data.xls
- GAPDH.jpg
- Numb siRNA 1.jpg
- Numb siRNA 2.jpg
- Numb siRNA 3.jpg
- Numb.jpg
- P21.jpg
- Scramble siRNA 1.jpg
- Scramble siRNA 2.jpg
- Scramble siRNA 3.jpg
- WB.ppt
