# Supplementary material for: Correction: Numb Promotes Cell Proliferation and Correlates with Poor Prognosis in Hepatocellular Carcinoma
Source: PLoS One. 2022 Mar 23;17(3):e0265938. doi: 10.1371/journal.pone.0265938 (PMC8942234; doi:10.1371/journal.pone.0265938)
Supplement: S4 File — (ZIP) [file pone.0265938.s004.zip › data.xls]

## Sheet: Sheet1
36.9	21.1
41.1	29.4
27.7	18
35.2333	22.8333
Scramble siRNA	Numb siRNA
5.59603	5.23089
5.59603	5.23089
