# Supplementary material for: Correction: Numb Promotes Cell Proliferation and Correlates with Poor Prognosis in Hepatocellular Carcinoma
Source: PLoS One. 2022 Mar 23;17(3):e0265938. doi: 10.1371/journal.pone.0265938 (PMC8942234; doi:10.1371/journal.pone.0265938)
Supplement: S5 File — (ZIP) [file pone.0265938.s005.zip]

Archive with 3 entries (3 files):
- Figure8.1.JPG
- Figure8.2.JPG
- Figure8.3.JPG
